# Supplementary material for: Bayesian networks and structural equation models reveal genetic causal relationships between productivity, defense, and climate-adaptability traits in interior lodgepole pine
Source: G3 (Bethesda). 2025 Dec 24;16(3):jkaf308. doi: 10.1093/g3journal/jkaf308 (PMC12958823; doi:10.1093/g3journal/jkaf308)
Supplement: jkaf308_Supplementary_Data [file jkaf308_supplementary_data.zip]

Archive with 5 entries (5 files):
- Figure_S1._G3-2025-406403.docx
- Figure_S2._G3-2025-406403.docx
- Figure_S3._G3-2025-406403.docx
- Figure_S4._G3-2025-406403.docx
- Table_S1._G3-2025-406403.docx
